# Supplementary material for: Plasma DNA and deoxyribonuclease are associated with glucose metabolism in healthy mice
Source: PLoS One. 2022 Apr 6;17(4):e0265099. doi: 10.1371/journal.pone.0265099 (PMC8985945; doi:10.1371/journal.pone.0265099)
Supplement: S1 Dataset — (XLSX) [file pone.0265099.s001.xlsx]

## Sheet: Sheet1
ID	Body weight	Fasting glycemia	Total AUC	Incremental AUC	Fasting insulin	HOMA-IR	QUICKI	ecDNA	Dnase activity	Liver
										T-CHOL	TAG
	[g]	[mmol/l]			[ug/l]			[ng/ml]	[Kunitz units]	[mmol/kg]	[mmol/kg]
1	24.8	7.6	2803.5	78	19.61	6.62		29.5	44.9	4.13	12.67
2	31	4.7	2752.5	351	19.52	4.08	11.1275	33.6	11.13	3.6	16.66
3	27.7	5.2	4450.5	546	21.89	5.06	17.1086	25.1	17.11	4.64	15.29
4	27.5	5.7	3082.5	315.75	21.34	5.41	11.6192	20.3	11.62	5.15	20.1
5	28.3	6.4	3109.5	208.5	17.96	5.11		33.09	36.32	4.34	13.18
6	27.4	6.3	4036.5	507	23.26	6.51	13.1329	29	13.13	5.93	10.07
13	28.2	6.1	2019	39.75	19.52	5.29		24.2	25.77	5.93	12.28
61	28.7	7.4	3913.5	381	22.56	7.42	6.08463	16.3	6.08	3.82	22.1
62	26.6	9	3076.5	211.5	36.44	14.58	8.66736	22.51	8.67	6.95	20.65
63	22.9	5.7	3351	424.5	30.64	7.76	12.4358	59.5	12.44	5.41	13.59
64	29.5	6.9	2970	327.75	31.42	9.64	20.0916	35.1	20.09	4.14	13.94
65	26.4	7.1	2934	312	24.99	7.89		17.9		5.72	9.43
66	29.1	7.1	3573	427.5	21.46	6.77	16.3274	16.5	16.33	6.22	15.22
88	25.64	6.7	2226	190.5				8.83	15.24	6.43	14.34
67	27.1	6.4	3219	225.75	19.19	5.46	4.53851	13.1	4.54	6.5	21.43
68	23.44	7.4	2905.5	321	23.74	7.81	5.33967	55	5.34	7.63	22
69	25.33	6.6	3325.5	408	30.33	8.9	18.1557	16.2	18.16	7.58	24.08
70	23.89	7.7	4045.5	381	23.66	8.1	18.1557	12.4	18.16	8.95	22.77
71	25.52	8.4	4231.5	438	27.89	10.41	15.5444	9.37	15.54	6.05	29.4
72	25.83	6.8	4683	546	41.62	12.58	11.876	22	11.88	6.15	24.38
89	25.61	10.2	4551	276				7.68	8.13	10.23	23.75
14	22.14	9.5	3268.5	35.25	17.78	7.51	12.4358		12.44	5.98	15.69
15	21.9	8.7	3145.5	160.5	22.35	8.64	9.6063		9.61	6.65	13.86
16	28.31	9.8	3025.5	71.25	17.59	7.66	9.61		9.61	5.48	16.55
17	20.87	9.5	3300	116.25	16.86	7.12	6.28709		6.29	6.11	15.14
18	21.01	9	3892.5	354	20.06	8.03	11.876		11.88	5.98	16.71
19	25.32	8.6	3393	215.25	22.99	8.79	8.34093		8.34	8.64	24.44
20	24.56	9.1	4389	353.25	17.41	7.04	5.31203		5.31	6.72	13.6
31	26.05	8.2	1689	51	17.93	6.53	9.5476		9.55	4.32	22
32	24.08	7.7	1759.65	53.2	16.6	5.68	7.85703		7.86	4.07	23.32
33	30.64	9.2	1856.1	53.4	16.91	6.91	5.08733		5.09	2.9	14.73
34	28.94	4.7	1253.25	41.3	17.07	3.57	13.9811		13.98	3.85	14.78
35	27.12	4.8	1234.95	40.6	21.15	4.51	14.8137		14.81	4.3	13.39
36	26.41	8.3	1812.9	49.9	18.64	6.87	15.4366		15.44	3.25	11.2
85	25.61	5.9	3466.5	291					9.08	3.63	11.93
55	19.95				20.68				7.72	5.43	11.38
56	29.9				27.58				23.19	5.55	12.45
57	22.7				19.66				16.54	6.74	11.36
58	22.57				18.56				10.68	5.88	15.38
59	25.48				22.79				15.44	5.33	15.63
60	24.58				26.01				10.46	7.55	14.54
86	22.7								6.66	6.05	15.82
23	23.5	5.7	2563.5	384	26.74	6.77	13.3264	60.3	13.33	9.24	28.07
24	21.8	5.6	3984	429.75	29.39	7.31		49.65		7.55	36.59
25	24.2	4.7	2760	266.25	23.26	4.86	10.681	59.8	10.68	7.36	51.12
26	23.9	4.7	3064.5	356.25	22.53	4.71	19.0284	60.2	19.03	8.11	52.38
27	23.6	6.2	3261	315.75	20.34	5.6	13.4973	28.78	13.5		53.61
28	20	4.4	3550.5	555	25.09	4.91		5.09	52.3	8.39	73.54
29	19.6	4.4	1935	147.75	16.41	3.21	8.56676	26.9	8.57	7.41	45.47
37	26.13	6.5	3285	414.75	33.87	9.78	20.879	21.4	20.88	7.69	56.77
38	27.7	6.6	2980.5	529.5	24.91	7.31		18.26	61.44	7.92	39.66
40	26.2	6.5	3745.5	406.5	21.07	6.09	13.4361	115.4	13.44	8.26	12.08
41	25	6.3	4029	402	19.26	5.39	24.2713	33.8	24.27	8.03
42		6.3	4029	402				7.36
43	25.78	6.4	3379.5	260.25	19.97	5.68	12.5755	7.36	12.58	6.69	14.01
44	25.4	7	3658.5	316.5	23.11	7.19	23.5375	11.5	23.54	7.36	17.68
45	28.8	7.3	2607	135	36.68	11.9	21.2301	6.81	21.23	6.6	14.16
47	28.09	6.7	4420.5	453.75	29.07	8.66	16.3274	10.7	16.33	6.27	14.42
48	32.03	7.6	2356.5	171.75	23.26	7.86	10.1749	23	10.17	6.67	14.77
77	29.16	8.4	3333	210	20.75	7.75	4.08123	6.21	4.08	6.04	13.98
7	24.81	9.7	4495.5	540	29.02	12.51	20.1889		20.19	6.86	18.94
8	30.4	7.4	2532	130.5	40.73	13.39	13.2052		13.21	6.44	26.12
9	24.9	8.6	3894	217.5	27.93	10.67	17.2825		17.28	6.48	24.96
10	25.35	7.3	2979	318.75	43.65	14.16	11.876		11.88	7.31	27.81
11	28.02	9.1	2710.5	168	25.92	10.48	7.34093		7.34	6.32	19.49
12	25.66	7.6	3529.5	321.75	21.07	7.12	15.3827		15.38	5.37	20.8
22	26.08	8.3	2794.5	107.25	19.06	7.03	13.2052		13.21	7.81	18.44
49	28.17	9.2	3312	144	46.01	18.81	6.94149		6.94	5.85	22.33
50	28.14	9.2	4279.5	194.25	55.43	22.66	9.03947		9.04	6.37	17.63
51	28.98	8.1	3651	284.25	22.01	7.92	8.16284		8.16	6.53	28
52	24.77	8.2	2362.5	102	27.03	9.85	16.4676		16.47	6.59	19.03
53	26.72	7.6	3793.5	52.5	23.34	7.88	16.2438		16.24	3.44	18.85
54	27.25	8.7	4290	272.25	20.91	8.09	3.1219		3.12	5.11	26.18
79	27.73	8	3709.5	182.25	18.64	6.63	5.04703		5.05	8.42	36.03
80	26.72				18.17				7.77	3.61	25.72
81	28.19				19.97				11.88	6.97	13.69
82	27.29				19.73				14.68	6.07	15.84
83	32.57				22.87				5.05	6.62	13.67
84	29.46				20.05				18.07	6.34	13.61
91	30.54								15.54	7.3	14.4
92	28.17								16.24	5.84	10.67
93	24.42								9.42	5.88	11.97
94	32.3								11.44	5.04	15.76
95	29.05								13.13	5.89	12.32
96	24.9								5.25	6.16	10.52
97	28.5								13.21	5.16	8.57
98	30.05								12.91	4.85	16.77
